# Supplementary material for: Utilization of Clustered Regularly Interspaced Short Palindromic Repeats to Genotype Escherichia coli Serogroup O80
Source: Front Microbiol. 2020 Jul 23;11:1708. doi: 10.3389/fmicb.2020.01708 (PMC7390953; doi:10.3389/fmicb.2020.01708)
Supplement: Supplementary file 2 [file Table_1.XLS]

## Sheet: Table S1
Table S1 Basic information of all strains used in this study
Organism	Strain	Serotyping	Biosample	Clonotype (fumc-fimH)	Coverage	N50	WGS accession number	MLST	CT	Lineage	Year of isolation	Country of isolation	Host	HUS-related	Reference
Escherichia coli	EF453	O80:H2	SAMEA3715983	27-54	35	46735	FBVC01	301	7	2	2013	Italy	Human	Not reported	——
Escherichia coli	FHI101	O80:H2	SAMEA2593979	27-54	100	120182	CCPP01	301	1	1	2011	Norway	Human	Not reported	——
Escherichia coli	2013C-4991	O80:H2	SAMN08579568	27-54	96.531	——	CP027355.1	301	2	2	2013	USA	Human	Not reported	High-Quality Whole-Genome Sequences for 77 Shiga Toxin-Producing Escherichia coli Strains Generated with PacBio Sequencing
Escherichia coli	364073-17	O80:H2	SAMN08773544	27-54	50	69286	PYRU01	301	2	2	2014	Switzerland	Human	Not reported	Genetic characterization of Shiga toxin producing Escherichia coli belonging to the emerging hybrid pathotype O80:H2 isolated from humans 2010–2017 in Switzerland
Escherichia coli	364068-17	O80:H2	SAMN08773541	27-54	50	42452	PYRX01	301	2	2	2015	Switzerland	Human	Not reported	Genetic characterization of Shiga toxin producing Escherichia coli belonging to the emerging hybrid pathotype O80:H2 isolated from humans 2010–2017 in Switzerland
Escherichia coli	364082-17	O80:H2	SAMN08773547	27-54	50	45421	PYRR01	301	6	2	2016	Switzerland	Human	Not reported	Genetic characterization of Shiga toxin producing Escherichia coli belonging to the emerging hybrid pathotype O80:H2 isolated from humans 2010–2017 in Switzerland
Escherichia coli	364077-17	O80:H2	SAMN08773546	27-54	50	52907	PYRS01	301	1	1	2014	Switzerland	Human	Not reported	Genetic characterization of Shiga toxin producing Escherichia coli belonging to the emerging hybrid pathotype O80:H2 isolated from humans 2010–2017 in Switzerland
Escherichia coli	364061-17	O80:H2	SAMN08773535	27-54	50	59985	PYSD01	301	1	1	2014	Switzerland	Human	Not reported	Genetic characterization of Shiga toxin producing Escherichia coli belonging to the emerging hybrid pathotype O80:H2 isolated from humans 2010–2017 in Switzerland
Escherichia coli	364075-17	O80:H2	SAMN08773545	27-54	50	71821	PYRT01	301	1	1	2014	Switzerland	Human	Not reported	Genetic characterization of Shiga toxin producing Escherichia coli belonging to the emerging hybrid pathotype O80:H2 isolated from humans 2010–2017 in Switzerland
Escherichia coli	364069-17	O80:H2	SAMN08773542	27-54	50	73871	PYRW01	301	1	1	2011	Switzerland	Human	Not reported	Genetic characterization of Shiga toxin producing Escherichia coli belonging to the emerging hybrid pathotype O80:H2 isolated from humans 2010–2017 in Switzerland
Escherichia coli	364059-17	O80:H2	SAMN08773533	27-54	50	33648	PYSF01	301	1	1	2010	Switzerland	Human	Not reported	Genetic characterization of Shiga toxin producing Escherichia coli belonging to the emerging hybrid pathotype O80:H2 isolated from humans 2010–2017 in Switzerland
Escherichia coli	364062-17	O80:H2	SAMN08773536	27-54	50	42762	PYSC01	301	6	2	2017	Switzerland	Human	Not reported	Genetic characterization of Shiga toxin producing Escherichia coli belonging to the emerging hybrid pathotype O80:H2 isolated from humans 2010–2017 in Switzerland
Escherichia coli	364064-17	O80:H2	SAMN08773538	27-54	50	39424	PYSA01	301	2	2	2016	Switzerland	Human	Not reported	Genetic characterization of Shiga toxin producing Escherichia coli belonging to the emerging hybrid pathotype O80:H2 isolated from humans 2010–2017 in Switzerland
Escherichia coli	364060-17	O80:H2	SAMN08773534	27-54	50	27384	PYSE01	301	5	2	2017	Switzerland	Human	Not reported	Genetic characterization of Shiga toxin producing Escherichia coli belonging to the emerging hybrid pathotype O80:H2 isolated from humans 2010–2017 in Switzerland
Escherichia coli	364063-17	O80:H2	SAMN08773537	27-54	50	28200	PYSB01	301	1	1	2017	Switzerland	Human	Not reported	Genetic characterization of Shiga toxin producing Escherichia coli belonging to the emerging hybrid pathotype O80:H2 isolated from humans 2010–2017 in Switzerland
Escherichia coli	364079-17	O80:H2	SAMN08773550	27-54	50	52683	PYRO01	301	6	2	2017	Switzerland	Human	Not reported	Genetic characterization of Shiga toxin producing Escherichia coli belonging to the emerging hybrid pathotype O80:H2 isolated from humans 2010–2017 in Switzerland
Escherichia coli	364067-17	O80:H2	SAMN08773540	27-54	50	65971	PYRY01	301	1	1	2016	Switzerland	Human	Not reported	Genetic characterization of Shiga toxin producing Escherichia coli belonging to the emerging hybrid pathotype O80:H2 isolated from humans 2010–2017 in Switzerland
Escherichia coli	364072-17	O80:H2	SAMN08773549	27-54	50	47812	PYRP01	301	6	2	2017	Switzerland	Human	Not reported	Genetic characterization of Shiga toxin producing Escherichia coli belonging to the emerging hybrid pathotype O80:H2 isolated from humans 2010–2017 in Switzerland
Escherichia coli	364070-17	O80:H2	SAMN08773543	27-54	50	111102	PYRV01	301	1	1	2017	Switzerland	Human	Not reported	Genetic characterization of Shiga toxin producing Escherichia coli belonging to the emerging hybrid pathotype O80:H2 isolated from humans 2010–2017 in Switzerland
Escherichia coli	364071-17	O80:H2	SAMN08773548	27-54	50	54456	PYRQ01	301	1	1	2016	Switzerland	Human	Not reported	Genetic characterization of Shiga toxin producing Escherichia coli belonging to the emerging hybrid pathotype O80:H2 isolated from humans 2010–2017 in Switzerland
Escherichia coli	364066-17	O80:H2	SAMN08773539	27-54	50	12525	PYRZ01	301	6	2	2017	Switzerland	Human	Not reported	Genetic characterization of Shiga toxin producing Escherichia coli belonging to the emerging hybrid pathotype O80:H2 isolated from humans 2010–2017 in Switzerland
Escherichia coli	36549	O80:H2	SAMN08915527	27-54	59.9	71156	QBCT02	301	2	2	2013	France	Human	HUS	Emerging Multidrug-Resistant Hybrid Pathotype Shiga Toxin–Producing Escherichia coli O80 and Related Strains of Clonal Complex 165, Europe
Escherichia coli	CB13483	O80:H2	SAMN08915519	27-54	37.4	45176	QBDB01	301	2	2	2017	Germany	Water	Not applicable	Emerging Multidrug-Resistant Hybrid Pathotype Shiga Toxin–Producing Escherichia coli O80 and Related Strains of Clonal Complex 165, Europe
Escherichia coli	31707	O80:H2	SAMN08915516	27-54	39.6	82573	QBDE02	301	1	1	2010	France	Human	HUS	Emerging Multidrug-Resistant Hybrid Pathotype Shiga Toxin–Producing Escherichia coli O80 and Related Strains of Clonal Complex 165, Europe
Escherichia coli	CB12623	O80:H2	SAMN08915533	27-54	37.8	87631	QBCN02	301	13	4	2017	Switzerland	Human	HUS	Emerging Multidrug-Resistant Hybrid Pathotype Shiga Toxin–Producing Escherichia coli O80 and Related Strains of Clonal Complex 165, Europe
Escherichia coli	IH43632-03a	O80:H2	SAMN08915529	27-54	48.5	77642	QBCR02	301	2	2	2017	Spain	Human	HUS	Emerging Multidrug-Resistant Hybrid Pathotype Shiga Toxin–Producing Escherichia coli O80 and Related Strains of Clonal Complex 165, Europe
Escherichia coli	40963	O80:H2	SAMN08915528	27-54	35.2	33063	QBCS01	301	2	2	2017	France	Human	HUS	Emerging Multidrug-Resistant Hybrid Pathotype Shiga Toxin–Producing Escherichia coli O80 and Related Strains of Clonal Complex 165, Europe
Escherichia coli	37619	O80:H2	SAMN08915524	27-54	35.6	52463	QBCW01	301	2	2	2014	France	Human	HUS	Emerging Multidrug-Resistant Hybrid Pathotype Shiga Toxin–Producing Escherichia coli O80 and Related Strains of Clonal Complex 165, Europe
Escherichia coli	H39-78	O80:H2	SAMN08915518	27-54	60.3	102553	QBDC01	301	2	2	2017	France	Cattle	Not applicable	Emerging Multidrug-Resistant Hybrid Pathotype Shiga Toxin–Producing Escherichia coli O80 and Related Strains of Clonal Complex 165, Europe
Escherichia coli	RDEx444	O80:H2	SAMN08915508	27-54	108.39	5256050	QBDM01	301	1	1	2017	France	Human	HUS	Emerging Multidrug-Resistant Hybrid Pathotype Shiga Toxin–Producing Escherichia coli O80 and Related Strains of Clonal Complex 165, Europe
Escherichia coli	H-511-4	O80:H2	SAMN08915536	27-54	57.2	85373	QBCK01	301	13	4	2017	France	Cattle	Not applicable	Emerging Multidrug-Resistant Hybrid Pathotype Shiga Toxin–Producing Escherichia coli O80 and Related Strains of Clonal Complex 165, Europe
Escherichia coli	33115	O80:H2	SAMN08915526	27-54	36.8	49396	QBCU01	301	2	2	2009	France	Human	HUS	Emerging Multidrug-Resistant Hybrid Pathotype Shiga Toxin–Producing Escherichia coli O80 and Related Strains of Clonal Complex 165, Europe
Escherichia coli	FV-4476	O80:H2	SAMN08915530	27-54	72.1	75655	QBCQ02	301	9	3	2017	Slovakia	Pig	Not applicable	Emerging Multidrug-Resistant Hybrid Pathotype Shiga Toxin–Producing Escherichia coli O80 and Related Strains of Clonal Complex 165, Europe
Escherichia coli	H15-66.3	O80:H2	SAMN08915517	27-54	123.9	121183	QBDD02	301	2	2	2017	France	Cattle	Not applicable	Emerging Multidrug-Resistant Hybrid Pathotype Shiga Toxin–Producing Escherichia coli O80 and Related Strains of Clonal Complex 165, Europe
Escherichia coli	31509	O80:H2	SAMN08915514	27-54	53.1	83971	QBDG02	301	1	1	2010	France	Human	HUS	Emerging Multidrug-Resistant Hybrid Pathotype Shiga Toxin–Producing Escherichia coli O80 and Related Strains of Clonal Complex 165, Europe
Escherichia coli	35344	O80:H2	SAMN08915510	27-54	70.2	83962	QBDK02	301	1	1	2013	France	Human	HUS	Emerging Multidrug-Resistant Hybrid Pathotype Shiga Toxin–Producing Escherichia coli O80 and Related Strains of Clonal Complex 165, Europe
Escherichia coli	36047	O80:H2	SAMN08915535	27-54	37.7	37908	QBCL01	301	13	4	2013	France	Human	HUS	Emerging Multidrug-Resistant Hybrid Pathotype Shiga Toxin–Producing Escherichia coli O80 and Related Strains of Clonal Complex 165, Europe
Escherichia coli	39307	O80:H2	SAMN08915534	27-54	106.7	102609	QBCM02	301	13	4	2017	France	Human	HUS	Emerging Multidrug-Resistant Hybrid Pathotype Shiga Toxin–Producing Escherichia coli O80 and Related Strains of Clonal Complex 165, Europe
Escherichia coli	CB12669	O80:H2	SAMN08915532	27-54	65.4	88417	QBCO01	301	15	4	2017	Switzerland	Human	HUS	Emerging Multidrug-Resistant Hybrid Pathotype Shiga Toxin–Producing Escherichia coli O80 and Related Strains of Clonal Complex 165, Europe
Escherichia coli	VTB-262	O80:H2	SAMN08915531	27-54	72.1	102083	QBCP01	301	13	4	2017	Spain	Cattle	Not applicable	Emerging Multidrug-Resistant Hybrid Pathotype Shiga Toxin–Producing Escherichia coli O80 and Related Strains of Clonal Complex 165, Europe
Escherichia coli	30347	O80:H2	SAMN08915525	27-54	48.1	84601	QBCV01	301	2	2	2010	France	Human	HUS	Emerging Multidrug-Resistant Hybrid Pathotype Shiga Toxin–Producing Escherichia coli O80 and Related Strains of Clonal Complex 165, Europe
Escherichia coli	IH33264-07a	O80:H2	SAMN08915523	27-54	41.3	49429	QBCX01	301	2	2	2017	Spain	Human	HUS	Emerging Multidrug-Resistant Hybrid Pathotype Shiga Toxin–Producing Escherichia coli O80 and Related Strains of Clonal Complex 165, Europe
Escherichia coli	IH102878-12a	O80:H2	SAMN08915522	27-54	67	88042	QBCY02	301	2	2	2017	Spain	Human	HUS	Emerging Multidrug-Resistant Hybrid Pathotype Shiga Toxin–Producing Escherichia coli O80 and Related Strains of Clonal Complex 165, Europe
Escherichia coli	36991	O80:H2	SAMN08915521	27-54	31.4	38410	QBCZ01	301	2	2	2014	France	Human	HUS	Emerging Multidrug-Resistant Hybrid Pathotype Shiga Toxin–Producing Escherichia coli O80 and Related Strains of Clonal Complex 165, Europe
Escherichia coli	34839	O80:H2	SAMN08915520	27-54	100.1	99988	QBDA02	301	2	2	2012	France	Human	HUS	Emerging Multidrug-Resistant Hybrid Pathotype Shiga Toxin–Producing Escherichia coli O80 and Related Strains of Clonal Complex 165, Europe
Escherichia coli	34824	O80:H2	SAMN08915515	27-54	31.3	39286	QBDF01	301	1	1	2012	France	Human	HUS	Emerging Multidrug-Resistant Hybrid Pathotype Shiga Toxin–Producing Escherichia coli O80 and Related Strains of Clonal Complex 165, Europe
Escherichia coli	32030	O80:H2	SAMN08915513	27-54	43	67378	QBDH01	301	1	1	2011	France	Human	HUS	Emerging Multidrug-Resistant Hybrid Pathotype Shiga Toxin–Producing Escherichia coli O80 and Related Strains of Clonal Complex 165, Europe
Escherichia coli	33004	O80:H2	SAMN08915512	27-54	37.9	56663	QBDI01	301	1	1	2011	France	Human	HUS	Emerging Multidrug-Resistant Hybrid Pathotype Shiga Toxin–Producing Escherichia coli O80 and Related Strains of Clonal Complex 165, Europe
Escherichia coli	35431	O80:H2	SAMN08915511	27-54	31.8	43457	QBDJ01	301	1	1	2013	France	Human	HUS	Emerging Multidrug-Resistant Hybrid Pathotype Shiga Toxin–Producing Escherichia coli O80 and Related Strains of Clonal Complex 165, Europe
Escherichia coli	39571	O80:H2	SAMN08915509	27-54	119.3	84038	QBDL02	301	3	1	2017	France	Human	HUS	Emerging Multidrug-Resistant Hybrid Pathotype Shiga Toxin–Producing Escherichia coli O80 and Related Strains of Clonal Complex 165, Europe
Escherichia coli	34523	O80:H2	SAMN08915507	27-54	32.6	55705	QBDN01	301	1	1	2017	France	Human	HUS	Emerging Multidrug-Resistant Hybrid Pathotype Shiga Toxin–Producing Escherichia coli O80 and Related Strains of Clonal Complex 165, Europe
Escherichia coli	41207	O80:H2	SAMN08915506	27-54	79.4	107035	QBDO02	301	1	1	2017	France	Human	HUS	Emerging Multidrug-Resistant Hybrid Pathotype Shiga Toxin–Producing Escherichia coli O80 and Related Strains of Clonal Complex 165, Europe
Escherichia coli	38009	O80:H2	SAMN08915505	27-54	147.6	106974	QBDP02	301	1	1	2014	France	Human	HUS	Emerging Multidrug-Resistant Hybrid Pathotype Shiga Toxin–Producing Escherichia coli O80 and Related Strains of Clonal Complex 165, Europe
Escherichia coli	IAL4983	O80:H2	SAMN08045789	27-54	291.865	126935	PINP01	301	4	3	2012	Brazil	Human	Not reported	——
Escherichia coli	L113	O80:H2	SAMN11317650	27-54	69	83946	SUMJ01	301	8	1	2018	France	Human	Not reported	——
Escherichia coli	PEY	O80:H2	SAMN11317648	27-54	44	80778	SUMK00	301	1	1	2018	France	Human	HUS	——
Escherichia coli	MOD1-EC6881	O80:H2	SAMN04992247	27-54	46.9	108779	NOPH01	301	14	4	1997	USA	Cattle	Not applicable	Species-Wide Collection of Escherichia coli Isolates for Examination of Genomic Diversity
Escherichia coli	196995	O80:H2	SAMN05171059	27-54	59	84260	SRX1796223	301	1	1	2015	United Kingdom	Human	Not reported	——
Escherichia coli	179807	O80:H2	SAMN05171044	27-54	70	93375	SRX1796204	301	2	2	2015	United Kingdom	Human	Not reported	——
Escherichia coli	163204	O80:H2	SAMN05170955	27-54	50	118652	SRX1795936	301	2	2	2015	United Kingdom	Human	Not reported	——
Escherichia coli	176299	O80:H2	SAMN05170897	27-54	65	109836	SRX1795913	301	2	2	2015	United Kingdom	Human	Not reported	——
Escherichia coli	178825	O80:H2	SAMN05170798	27-54	57	68123	SRX1795615	301	2	2	2015	United Kingdom	Human	Not reported	——
Escherichia coli	245073	O80:H2	SAMN05163697	27-54	27.6	65341	SRX1793217	301	2	2	2016	United Kingdom	Human	Not reported	——
Escherichia coli	PNUSAE001819	O80:H2	SAMN04335564	27-54	52.6	62340	SRX1509652	301	3	1	2015	USA	Unknown	Not reported	——
Escherichia coli	PNUSAE001346	O80:H2	SAMN04146007	27-54	77.1	123126	SRX1305469	301	2	2	2015	USA	Unknown	Not reported	——
Escherichia coli	PNUSAE001437	O80:H2	SAMN04117138	27-54	48.8	97582	SRX1301456	301	13	4	2015	USA	Unknown	Not reported	——
Escherichia coli	PNUSAE001450	O80:H2	SAMN04116069	27-54	87.5	66854	SRX1301435	301	13	4	2015	USA	Unknown	Not reported	——
Escherichia coli	2010C-4225	O80:H2	SAMN03569097	27-54	108	103809	SRX1011264	301	2	2	2010	USA	Human	Not reported	——
Escherichia coli	PNUSAE000393	O80:H2	SAMN03436241	27-54	117.3	103809	SRX971445	301	2	2	2014	USA	Unknown	Not reported	——
Escherichia coli	PNUSAE000278	O80:H2	SAMN03338493	27-54	55.3	91921	SRX877984	301	2	2	2014	USA	Unknown	Not reported	——
Escherichia coli	EC-POI	O80:H19	SAMN08915537	27-23	62.7	183356	QBCJ01	165	——	——	2017	France	Human	——	Emerging Multidrug-Resistant Hybrid Pathotype Shiga Toxin–Producing Escherichia coli O80 and Related Strains of Clonal Complex 165, Europe
Escherichia coli	MOD1-EC5630	O80:H19	SAMN04993198	27-23	34	70218	NLKB01	165	16	——	1980	USA	Chicken	——	Species-Wide Collection of Escherichia coli Isolates for Examination of Genomic Diversity
Escherichia coli	178927	O80:H19	SAMN05171018	27-54	65	150824	SRX1795982	165	17	——	2015	United Kingdom	Human	——	——
Escherichia coli	CB15387	O80:H26	SAMN08915540	27-54	33.8	56890	QBCG01	189	12	——	2017	Germany	Chicken	——	Emerging Multidrug-Resistant Hybrid Pathotype Shiga Toxin–Producing Escherichia coli O80 and Related Strains of Clonal Complex 165, Europe
Escherichia coli	CB13938	O80:H26	SAMN08915539	27-54	44.2	38745	QBCH01	189	10	——	2017	Germany	Chicken	——	Emerging Multidrug-Resistant Hybrid Pathotype Shiga Toxin–Producing Escherichia coli O80 and Related Strains of Clonal Complex 165, Europe
Escherichia coli	CB15046	O80:H26	SAMN08915538	27-54	34.8	35034	QBCI01	189	11	——	2017	Germany	Chicken	——	Emerging Multidrug-Resistant Hybrid Pathotype Shiga Toxin–Producing Escherichia coli O80 and Related Strains of Clonal Complex 165, Europe
Escherichia coli	EC-107	O80:H26	SAMN12603254	27-54	379	94330	CP043217.1	189*	19	——	2016	Unknown	Chicken	——	——
Escherichia coli	MOD1-EC5727	O80:H26	SAMN05439304	27-54	24.5	117937	NLGO01	189	18	——	1981	USA	Pig	——	Species-Wide Collection of Escherichia coli Isolates for Examination of Genomic Diversity
Escherichia coli	MOD1-EC6703	O80:H26	SAMN04992533	27-54	83.2	190121	NOUA01	165	21	——	1993	USA	Human	——	Species-Wide Collection of Escherichia coli Isolates for Examination of Genomic Diversity
Escherichia coli	ERS836503	O80:H26	SAMEA3529354	27-30	80.71	111646	ERX1089291	189	20	——	2016	Mali	Human	——	——
Escherichia coli	BCW_4123	O80:H26	SAMN02368867	27-54	111	211577	SRX433459	189	18	——	Unknown	Unknown	Unknown	——	——
Escherichia coli	EDL933	O157:H7	SAMN02905113	——	100	——	CP008957.1	11
Escherichia coli	11368	O26:H11	SAMD00060955	——	——	——	NC_013361.1	21
Escherichia coli	11128	O111:H-	SAMD00060957	——	——	——	NC_013364.1	16
Escherichia coli	12009	O103:H2	SAMD00060956	——	——	——	NC_013353.1	17
Escherichia coli	2011C-4251	O45:H2	SAMN08579577	——	100.369		NZ_CP027388.1	17
Escherichia coli	2013C-4465	O55:H7	SAMN04851091	——	——	——	NZ_CP015241.1	335
Escherichia coli	2013C-4404	O91:H14	SAMN08579575	——	——	——	CP027376.1	33
Escherichia coli	2009C-4646	O91:H21	SAMN02352946	——	100	119984	JHGO01	442
Escherichia coli	HUSEC2011	O104:H4	SAMEA3865278	——	200	——	NZ_HF572917.1	678
Escherichia coli	RM12581	O145:H28	SAMN03081527	——	——	——	NZ_CP007136.1	32
Escherichia coli	RM12761	O145:H28	SAMN03081526	——		——	NZ_CP007133.1	6130
Escherichia coli	2014C-4423	O121:H19	SAMN08579584	——	——	——	NZ_CP007133.1	655
——, no available information

## Sheet: Table S2
Table S2 Spacer sequence of CRISPR1 allele
Spacer name	Sequence	bp
600	GACGCACTGGATGCGATGATGGATATCACTTG	32
601	TTTTTGTTCTCTTCAAAACGCCGAACAACCAA	32
602	CCAGGACAGGCCGTGACGGTTGCCATTGAGTC	32
603	GGATATAGAGCGGGTACTCGAGCGAAGCGGGG	32
604	ATCCGCCGCCGGTTAACGCTGGACCAGTTCCG	32
605	GGCACGGAATTGTTATGCTGTTCCCCTGACCG	32
606	ACAATCCCACGCCGATAATCTCTATACAGCAA	32
607	TACAGTTTCCATAAATTCACCTCGTTTATATA	32
608	CCGACGTGGGGATTTACTGCCACGCATAAAAA	32
609	ATGACCATTGGTGAACGCATCCGCTTTCGCCG	32
610	TCATGAATATGGGGAAAACGAACAATCTGTTT	32
611	ATTTCATCAAAGCATTAAGGGATGGAATAAAG	32
612	CGACGTTTTCTAATATCACCCAGCAATCAATT	32
613	GGACAATGTGAAAAGCTTAATATTCATTACAT	32
614	GGCGAGTCCGTCAGCGGTGCGCCGCTGCAACA	32
615	CCAGCCGAAACAACGCCAGCAAAATCGACCGC	32
616	ACTGCAAAGTTCTTCACGCTGGTTTTTATGCA	32
617	AGTTCCCACAAACCTGGGTGCATCTCGCGTTC	32
618	AGGACGAAACGACCGGAAAACTGGCGACGGGC	32
619	ATCGGACGATGGCGATCGCAATCGCGCGGGAA	32

## Sheet: Table S3
Table S3 Spacer sequence of CRISPR2 allele
spacer name	sequence	bp
14	GAGCCTGACGAGACTACTGAGGCCGTTCTGTC	32
36	GCAAAAACCGGGCAATCGCAAAAAGGCGTAAT	32
37	GTGTTTGCGGCATTAACGCTCACCAGCATTTC	32
38	ACGTGGTCATGGGTGCTGCTGTTGCAGAGCCA	32
39	AGCAGATACACGGCTTTGTATTCCGTGCGCCC	32
40	AATAGCAATAGTCCATAGATTTGCGAAAACAG	32
711	CGGCCCATAATATTAATATAATCCACATGAGG	32
712	CATATCAAGAATTTATGGACTCGGGTGGCAAA	32
713	GCAAAACCGGGCAATCGCAAAAAGGCGTAAT	31

## Sheet: Table S4
Table S4 CRISPR1 and CRISPR2 array of O80 strains in this study
Strain	Serotyping	CRISPR type (CT)	CRISPR1	CRISPR 1 Allele	CRISPR2	CRISPR2 Allele
EF453	O80:H2	7	606 605 604 603 602 601 600	74	711 712 713 40 14	80
FHI101	O80:H2	1	606 605 604 614 613 612 611 610 609 608 607 603 602 601 600	69	711 712 36 37 38 39 14	71
2013C-4991	O80:H2	2	606 605 604 614 613 612 611 610 609 608 607 603 602 601 600	69	711 712 36 37 38 39 40 14	70
364073-17	O80:H2	2	606 605 604 614 613 612 611 610 609 608 607 603 602 601 600	69	711 712 36 37 38 39 40 14	70
364068-17	O80:H2	2	606 605 604 614 613 612 611 610 609 608 607 603 602 601 600	69	711 712 36 37 38 39 40 14	70
364082-17	O80:H2	6	606 605 604 614 613 612 609 608 607 603 602 601 600	73	711 712 36 37 38 39 40 14	70
364077-17	O80:H2	1	606 605 604 614 613 612 611 610 609 608 607 603 602 601 600	69	711 712 36 37 38 39 14	71
364061-17	O80:H2	1	606 605 604 614 613 612 611 610 609 608 607 603 602 601 600	69	711 712 36 37 38 39 14	71
364075-17	O80:H2	1	606 605 604 614 613 612 611 610 609 608 607 603 602 601 600	69	711 712 36 37 38 39 14	71
364069-17	O80:H2	1	606 605 604 614 613 612 611 610 609 608 607 603 602 601 600	69	711 712 36 37 38 39 14	71
364059-17	O80:H2	1	606 605 604 614 613 612 611 610 609 608 607 603 602 601 600	69	711 712 36 37 38 39 14	71
364062-17	O80:H2	6	606 605 604 614 613 612 609 608 607 603 602 601 600	73	711 712 36 37 38 39 40 14	70
364064-17	O80:H2	2	606 605 604 614 613 612 611 610 609 608 607 603 602 601 600	69	711 712 36 37 38 39 40 14	70
364060-17	O80:H2	5	606 605 604 614 603 602 601 600	72	711 712 36 37 38 39 40 14	70
364063-17	O80:H2	1	606 605 604 614 613 612 611 610 609 608 607 603 602 601 600	69	711 712 36 37 38 39 14	71
364079-17	O80:H2	6	606 605 604 614 613 612 609 608 607 603 602 601 600	73	711 712 36 37 38 39 40 14	70
364067-17	O80:H2	1	606 605 604 614 613 612 611 610 609 608 607 603 602 601 600	69	711 712 36 37 38 39 14	71
364072-17	O80:H2	6	606 605 604 614 613 612 609 608 607 603 602 601 600	73	711 712 36 37 38 39 40 14	70
364070-17	O80:H2	1	606 605 604 614 613 612 611 610 609 608 607 603 602 601 600	69	711 712 36 37 38 39 14	71
364071-17	O80:H2	1	606 605 604 614 613 612 611 610 609 608 607 603 602 601 600	69	711 712 36 37 38 39 14	71
364066-17	O80:H2	6	606 605 604 614 613 612 609 608 607 603 602 601 600	73	711 712 36 37 38 39 40 14	70
36549	O80:H2	2	606 605 604 614 613 612 611 610 609 608 607 603 602 601 600	69	711 712 36 37 38 39 40 14	70
CB13483	O80:H2	2	606 605 604 614 613 612 611 610 609 608 607 603 602 601 600	69	711 712 36 37 38 39 40 14	70
31707	O80:H2	1	606 605 604 614 613 612 611 610 609 608 607 603 602 601 600	69	711 712 36 37 38 39 14	71
CB12623	O80:H2	13	606 605 604 614 613 612 611 610 619 618 603 602 601 600	80	711 712 36 37 38 39 40 14	70
IH43632-03a	O80:H2	2	606 605 604 614 613 612 611 610 609 608 607 603 602 601 600	69	711 712 36 37 38 39 40 14	70
40963	O80:H2	2	606 605 604 614 613 612 611 610 609 608 607 603 602 601 600	69	711 712 36 37 38 39 40 14	70
37619	O80:H2	2	606 605 604 614 613 612 611 610 609 608 607 603 602 601 600	69	711 712 36 37 38 39 40 14	70
H39-78	O80:H2	2	606 605 604 614 613 612 611 610 609 608 607 603 602 601 600	69	711 712 36 37 38 39 40 14	70
RDEx444	O80:H2	1	606 605 604 614 613 612 611 610 609 608 607 603 602 601 600	69	711 712 36 37 38 39 14	71
H-511-4	O80:H2	13	606 605 604 614 613 612 611 610 619 618 603 602 601 600	80	711 712 36 37 38 39 40 14	70
33115	O80:H2	2	606 605 604 614 613 612 611 610 609 608 607 603 602 601 600	69	711 712 36 37 38 39 40 14	70
FV-4476	O80:H2	9	606 611 610 609 608 607 602 601 600	76	711 712 36 37 38 39 40 14	70
H15-66.3	O80:H2	2	606 605 604 614 613 612 611 610 609 608 607 603 602 601 600	69	711 712 36 37 38 39 40 14	70
31509	O80:H2	1	606 605 604 614 613 612 611 610 609 608 607 603 602 601 600	69	711 712 36 37 38 39 14	71
35344	O80:H2	1	606 605 604 614 613 612 611 610 609 608 607 603 602 601 600	69	711 712 36 37 38 39 14	71
36047	O80:H2	13	606 605 604 614 613 612 611 610 619 618 603 602 601 600	80	711 712 36 37 38 39 40 14	70
39307	O80:H2	13	606 605 604 614 613 612 611 610 619 618 603 602 601 600	80	711 712 36 37 38 39 40 14	70
CB12669	O80:H2	15	606 605 604 611 610 619 618 603 602 601 600	81	711 36 37 38 39 40 14	74
VTB-262	O80:H2	13	606 605 604 614 613 612 611 610 619 618 603 602 601 600	80	711 712 36 37 38 39 40 14	70
30347	O80:H2	2	606 605 604 614 613 612 611 610 609 608 607 603 602 601 600	69	711 712 36 37 38 39 40 14	70
IH33264-07a	O80:H2	2	606 605 604 614 613 612 611 610 609 608 607 603 602 601 600	69	711 712 36 37 38 39 40 14	70
IH102878-12a	O80:H2	2	606 605 604 614 613 612 611 610 609 608 607 603 602 601 600	69	711 712 36 37 38 39 40 14	70
36991	O80:H2	2	606 605 604 614 613 612 611 610 609 608 607 603 602 601 600	69	711 712 36 37 38 39 40 14	70
34839	O80:H2	2	606 605 604 614 613 612 611 610 609 608 607 603 602 601 600	69	711 712 36 37 38 39 40 14	70
34824	O80:H2	1	606 605 604 614 613 612 611 610 609 608 607 603 602 601 600	69	711 712 36 37 38 39 14	71
32030	O80:H2	1	606 605 604 614 613 612 611 610 609 608 607 603 602 601 600	69	711 712 36 37 38 39 14	71
33004	O80:H2	1	606 605 604 614 613 612 611 610 609 608 607 603 602 601 600	69	711 712 36 37 38 39 14	71
35431	O80:H2	1	606 605 604 614 613 612 611 610 609 608 607 603 602 601 600	69	711 712 36 37 38 39 14	71
39571	O80:H2	3	606 605 604 613 612 611 610 609 608 607 603 602 601 600	70	711 712 36 37 38 39 14	71
34523	O80:H2	1	606 605 604 614 613 612 611 610 609 608 607 603 602 601 600	69	711 712 36 37 38 39 14	71
41207	O80:H2	1	606 605 604 614 613 612 611 610 609 608 607 603 602 601 600	69	711 712 36 37 38 39 14	71
38009	O80:H2	1	606 605 604 614 613 612 611 610 609 608 607 603 602 601 600	69	711 712 36 37 38 39 14	71
IAL4983	O80:H2	4	606 605 614 613 612 611 610 609 608 607 603 602 601 600	71	711 712 36 37 38 39 40 14	70
L113	O80:H2	8	606 605 604 614 613 612 611 610 608 607 603 602 601 600	75	711 712 36 37 38 39 14	71
PEY	O80:H2	1	606 605 604 614 613 612 611 610 609 608 607 603 602 601 600	69	711 712 36 37 38 39 14	71
MOD1-EC6881	O80:H2	14	606 605 604 614 613 612 611 610 619 618 603 602 601 600	80	711 712 36 37 38 40 14	73
196995	O80:H2	1	606 605 604 614 613 612 611 610 609 608 607 603 602 601 600	69	711 712 36 37 38 39 14	71
179807	O80:H2	2	606 605 604 614 613 612 611 610 609 608 607 603 602 601 600	69	711 712 36 37 38 39 40 14	70
163204	O80:H2	2	606 605 604 614 613 612 611 610 609 608 607 603 602 601 600	69	711 712 36 37 38 39 40 14	70
176299	O80:H2	2	606 605 604 614 613 612 611 610 609 608 607 603 602 601 600	69	711 712 36 37 38 39 40 14	70
178825	O80:H2	2	606 605 604 614 613 612 611 610 609 608 607 603 602 601 600	69	711 712 36 37 38 39 40 14	70
245073	O80:H2	2	606 605 604 614 613 612 611 610 609 608 607 603 602 601 600	69	711 712 36 37 38 39 40 14	70
PNUSAE001819	O80:H2	3	606 605 604 613 612 611 610 609 608 607 603 602 601 600	70	711 712 36 37 38 39 14	71
PNUSAE001346	O80:H2	2	606 605 604 614 613 612 611 610 609 608 607 603 602 601 600	69	711 712 36 37 38 39 40 14	70
PNUSAE001437	O80:H2	13	606 605 604 614 613 612 611 610 619 618 603 602 601 600	80	711 712 36 37 38 39 40 14	70
PNUSAE001450	O80:H2	13	606 605 604 614 613 612 611 610 619 618 603 602 601 600	80	711 712 36 37 38 39 40 14	70
2010C-4225	O80:H2	2	606 605 604 614 613 612 611 610 609 608 607 603 602 601 600	69	711 712 36 37 38 39 40 14	70
PNUSAE000393	O80:H2	2	606 605 604 614 613 612 611 610 609 608 607 603 602 601 600	69	711 712 36 37 38 39 40 14	70
PNUSAE000278	O80:H2	2	606 605 604 614 613 612 611 610 609 608 607 603 602 601 600	69	711 712 36 37 38 39 40 14	70
EC-POI	O80:H19	——	606 605 604 614 613 612 ? 602 601 600	——	711 712 36 37 38 39 40 14	70
MOD1-EC5630	O80:H19	16	606 605 604 610 609 608 607 619 603 602 601 600	82	711 712 36 37 39 40 14	72
178927	O80:H19	17	606 605 604 610 609 608 607 619 618 339 617 616 615 603 602 601 600	83	38 39 14	79
CB15387	O80:H26	12	606 605 604 614 615 603 602 601 600	79	711 712 36 37 38 39 40 14	70
CB13938	O80:H26	10	606 604 614 613 612 611 610 615 603 602 601 600	77	711 712 36 37 38 39 40 14	70
CB15046	O80:H26	11	606 605 604 614 613 612 611 610 615 603 602 601 600	78	711 712 36 38 39 40 14	75
EC-107	O80:H26	19	606 605 614 613 612 611 610 615 603 602 601 600	85	712 36 37 38 39 40 14	78
MOD1-EC5727	O80:H26	18	606 605 604 614 613 612 611 610 609 608 607 619 618 339 615 603 602 601 600	84	711 712 36 37 40 14	77
MOD1-EC6703	O80:H26	21	606 605 604 614 613 612 611 610 609 609 609 608 607 619 617 616 615 603 602 601 600	87	711 37 38 39 40 14	76
ERS836503	O80:H26	20	606 605 604 614 613 612 611 610 608 607 619 618 339 615 603 602 601 600	86	711 712 36 37 38 39 40 14	70
BCW_4123	O80:H26	18	606 605 604 614 613 612 611 610 609 608 607 619 618 339 615 603 602 601 600	84	711 712 36 37 40 14	77
